# Supplementary material for: Humanitarian health education and training state-of-the-art: a scoping review
Source: Front Public Health. 2024 Jul 29;12:1343867. doi: 10.3389/fpubh.2024.1343867 (PMC11317244; doi:10.3389/fpubh.2024.1343867)
Supplement: SUPPLEMENTARY MATERIAL 2 — Characteristics and aim of the selected articles. [file Table_2.XLSX]

## Sheet: Sheet1
Title	Year	Authors	Focus	URL	Objectives
Education and Training of Emergency Medical Teams: Recommendations for a Global Operational Learning Framework	2016	Amat Camacho, N., Hughes, A., Burkle, F. M., Jr, Ingrassia, P. L., Ragazzoni, L., Redmond, A., Norton, I., & von Schreeb, J.	Needs and challenges	https://pubmed.ncbi.nlm.nih.gov/27917306/	To explore and reflect on current practices related to disaster education and training and suggest key components for an operational EMT learning framework.
Availability and Characteristics of Humanitarian Health Education and Training Programs: A Web-Based Review	2022	Bahattab AAS, Linty M, Trentin M, Truppa C, Hubloue I, Della Corte F, Ragazzoni L	Mapping avialable training	https://pubmed.ncbi.nlm.nih.gov/34928199/	To describe the status of humanitarian health education and training programs world-wide.
Utilizing Distance Learning to Incorporate Global Mental Health Capacity Into Humanitarian and Post-Conflict Missions	2017	Baines LS , Boetig B , Waller S , Jindal RM	Needs , challenges	https://pubmed.ncbi.nlm.nih.gov/28290921/	To argue for utilization of distance learning to incorporate global mental health capacity into humanitarian and post-conflict missions
A Basic Course in Humanitarian Health Emergency and Relief: A Pilot Study from Saudi Arabia	2019	Bajow NA, Alawad YI, Aloraifi SM	Course	https://pubmed.ncbi.nlm.nih.gov/31615584/	To provide Saudi health care providers with a competencies-based course in Basic Principles of Complex Humanitarian Emergency.
Training Package for Emergency Medical Teams Deployed to Disaster Stricken Areas: Has 'TEAMS' Achieved its Goals?	2022	Bodas M, Peleg K, Adini B, Ragazzoni L	Simulation	https://pubmed.ncbi.nlm.nih.gov/33563359/	To assess the effectiveness and quality of the TEAMS training package in 2 pilot training programs in Germany and Turkey.
Health Care Providers in War and Armed Conflict: Operational and Educational Challenges in International Humanitarian Law+ and the Geneva Conventions, Part II Educational and Training Initiatives	2019	Burkle FM, Kushner AL, Giannou C, Paterson MA, Wren SM, Burnham G	Needs and challenges	https://pubmed.ncbi.nlm.nih.gov/29733000/	To argues that current instructional opportunities to prepare health care providers fall short in both content and preparation, especially in those operational skill sets necessary to manage multiple challenges, threats, and violations under international humanitarian law and to perform triage management in a resource-poor medical setting.
Academic affiliated training centers in humanitarian health, Part I: program characteristics and professionalization preferences of centers in North America	2013	Burkle FM, Walls AE, Heck JP, Sorensen BS, Cranmer HH, Johnson K, Levine AC, Kayden S, Cahill B, VanRooyen MJ	Mapping avialable training	https://pubmed.ncbi.nlm.nih.gov/23351967/	To identify existing and established academic affiliated training centers in humanitarian health in North America (United States and Canada); and, to survey the centers to identify their education and training characteristics and preferences
Conversations in disaster medicine and public health: the profession	2014	Burkle FM	Needs and challenges	https://pubmed.ncbi.nlm.nih.gov/24576584/	To argue for the professionalization of disaster medicine and public health as a unique and essential discipline in support of global public health security. Questions about clinical competencies of providers and reports of unacceptable practices and the limited scope of guidelines for foreign medical teams have persisted for years. The professionalization movement endorses a standard route to ce…
The Haiti Humanitarian Response Course: A Novel Approach to Local Responder Training in International Humanitarian Response	2020	Bustamante ND, Rouhani SA , Kivlehan S, Checkett KA, Israel K, Toussaint S, Kayden S	Course	https://pubmed.ncbi.nlm.nih.gov/32070455/	To outline the Haiti Humanitarian Response Course
Development of an evaluation framework suitable for assessing humanitarian workforce competencies during crisis simulation exercises	2014	Cranmer H , Chan JL , Kayden S , Musani A , Gasquet PE , Walker P , Burkle FM Jr , Johnson K	Simulation	https://pubmed.ncbi.nlm.nih.gov/24429109/	The need to provide a professionalization process for the humanitarian workforce is well established. Current competency-based curricula provided by existing academically affiliated training centers in North America, the United Kingdom, and the European Union provide a route toward certification. Simulation exercises followed by timely evaluation is one way to mimic the field deployment process, …
Behavioral Communication Strategies for Global Epidemics: An Innovative Model for Public Health Education and Humanitarian Response	2021	Dickey C , Holzman E , Bedford J , Manoncourt E , Shirky C , Petit V , Guirguis S , Bloch K , Obregon R	Course	https://pubmed.ncbi.nlm.nih.gov/32295427/	To outline the design, implemantation and evalaution of Behavioral Communication Strategies for Global Epidemics course t
What do They Know? Guidelines and Knowledge Translation for Foreign Health Sector Workers Following Natural Disasters	2018	Dunin-Bell O	Needs and challenges	https://pubmed.ncbi.nlm.nih.gov/29455709/	To determine if international guidelines for foreign workers in the health sector exist, and evidence of their implementation.
Beyond Doing Good: An Interview with Dr Kirsten Johnson on the Canadian Disaster and Humanitarian Response Training Program	2016	Nouvet E	Simulation	https://www.erudit.org/en/journals/bo/2015-v4-bo02397/1035511ar/	To synthesis interview with Dr. Kirsten Johnson on the Canadian Disaster and Humanitarian Response Training Program.
An Electronic Competency-Based Evaluation Tool for Assessing Humanitarian Competencies in a Simulated Exercise	2017	Evans AB, Hulme JM, Nugus P, Cranmer HH, Coutu M, Johnson K	Simulation	https://pubmed.ncbi.nlm.nih.gov/28219456/	To presents a novel, competency-based evaluation tool designed for rapid electronic offline use in a field-based SimEx
Innovation in Graduate Education for Health Professionals in Humanitarian Emergencies	2016	Evans DP , ,erson M , Shahpar C , Del Rio C , Curran JW	Course	https://pubmed.ncbi.nlm.nih.gov/27492749/	To show how the Center for Humanitarian Emergencies (the Center) at Emory University (Atlanta, Georgia USA) has trained graduate students to respond to complex humanitarian emergencies (CHEs) through innovative educational programs, with the goal of increasing the number of trained humanitarian workers.
Humanitarian and civic assistance health care training and cultural awareness promoting health care pluralism	2013	Facchini RE	Needs and challenges	https://pubmed.ncbi.nlm.nih.gov/23756013/	To proposes that determinants of this efficacy are better documentation collection, extensive predeployment cultural awareness and sensitivity training, and extensive after-action reports for future development.
Availability and diversity of training programs for responders to international disasters and complex humanitarian emergencies	2014	Jacquet GA , Obi CC , Chang MP , Bayram JD	Mapping avialable training	https://pubmed.ncbi.nlm.nih.gov/24987573/	To identifies training programs for personnel responding to international disasters and complex humanitarian emergencies, and provides concise information - if available- regarding the founding organization, year established, location, cost, duration of training, participants targeted, and the content of each program.
Competency-based standardized training for humanitarian providers: making humanitarian assistance a professional discipline	2013	Johnson K , Idzerda L , Baras R , Camburn J , Hein K , Walker P , Burkle FM	Needs and challenges	https://pubmed.ncbi.nlm.nih.gov/24229519/	To explores the competencies specific to humanitarian training that are practice- and application-oriented, teachable, and measurable.
Simulation as a Teaching Method: Evaluation of the University of Minnesota Humanitarian Crisis Simulation	2023	Kesler S , James E , Scheller A , Gray S , Kne L , Hendel-Paterson B	Simulation	https://pubmed.ncbi.nlm.nih.gov/35379371/	The University of Minnesota Crisis Humanitarian Simulation provides trans-disciplinary training in disaster response. The course directors wished to better understand the learning outcomes and experiences of simulation participants.
Shipboard Global Health Engagement Missions: Essential Lessons for Military Healthcare Personnel	2019	King HC , Bouvier M , Todd N , Bryan CJ , Montalto G , Johnson C , Hawkins R , Braun LA , Malone J , Kelley PW	Needs and challenges	https://pubmed.ncbi.nlm.nih.gov/31141136/	To capture and examine first-person accounts of experiential learning among active duty physicians, nurses, and hospital corpsmen who had participated in recent hospital ship-based global heath engagement missions.
Humanitarian Training With Virtual Simulation During a Pandemic	2022	Kivlehan SM , Tenney K , Plasmati S , Bollettino V , Farineau K , Nilles EJ , Gottlieb G , Kayden SR	Simulation	https://pubmed.ncbi.nlm.nih.gov/34006341/	To shares the experience and reception of the format conversion while exploring the challenges of virtual humanitarian simulation training. Methods
Designing an ethics curriculum to support global health experiences in surgery	2014	Martin BM , Love TP , Srinivasan J , Sharma J , Pettitt B , Sullivan C , Pattaras J , Master VA , Brewster LP	Curriculm development	https://pubmed.ncbi.nlm.nih.gov/24472281/	To define ethical encounters experienced by medical students participating in short-term surgical GHEs and create a framework for the design of ethics curriculum specific to global surgery.
Practical Bioethics for the Humanitarian Surgeon: The Development, Implementation and Assessment of an Ethics Curriculum for Residents Participating in Humanitarian Missions	2020	McDonald VS , Ignacio RC , Kuettel MA , Schlitzkus LL , Sullivan ME , Tadlock MD	Curriculm development	https://pubmed.ncbi.nlm.nih.gov/31889690/	To identify publications on humanitarian surgery, develop and implement Humanitarian Ethics Curriculum (HEC) with surgery residents, and describe an ethical dilemma they encountered.
Development of a competency framework for the nutrition in emergencies sector	2014	Meeker J , Perry A , Dolan C , Emary C , Golden K , Abla C , Walsh A , Maclaine A , Seal A	Competencies	https://pubmed.ncbi.nlm.nih.gov/24103388/	To developed a technical competency framework for practitioners in nutrition in emergencies.
Core Competencies in Disaster Management and Humanitarian Assistance: A Systematic Review	2015	Ripoll Gallardo A , Djalali A , Foletti M , Ragazzoni L , Della Corte F , Lupescu O , Arculeo C , von Arnim G , Friedl T , Ashkenazi M , Fisher P , Hreckovski B , Khorram-Manesh A , Komadina R , Lechner K , Stal M , Patru C , Burkle FM , Ingrassia PL	Competencies	https://pubmed.ncbi.nlm.nih.gov/25939807/	To identify existing competency sets for disaster management and humanitarian assistance that would serve as guidance for the development of a common disaster curriculum.
Residents working with Medicins Sans Frontiers: training and pilot evaluation	2020	Ripoll-Gallardo A , Ragazzoni L , Mazzanti E , Meneghetti G , Franc JM , Costa A , Della Corte F	Course	https://pubmed.ncbi.nlm.nih.gov/32843062/	To describes a training program designed to prepare medical residents for their first field deployment with MÃ©decins Sans FrontiÃ¨res and presents the results of a pilot assessment of its effectiveness.
Protecting Surgeons and Patients During Wars and Armed Conflicts: Importance of Predeployment Training on the Geneva Conventions and International Humanitarian Law	2019	Schussler L; Burkle FM Jr. Wren SM	Needs and challenges	https://pubmed.ncbi.nlm.nih.gov/31141147/	To argue for the importance of Predeployment Training on the Geneva Conventions and International Humanitarian Law
A Web-Based Course on Public Health Principles in Disaster and Medical Humanitarian Response: Survey Among Students and Faculty	2018	Tam G; Chan EYY; Liu S;	Course	https://pubmed.ncbi.nlm.nih.gov/29374007/	To use a structured framework to objectively evaluate the effectiveness of a Web-based course according to Greenhalgh et al's quality framework and the Donabedian model to make recommendations for program improvement.
Skills and Core Competencies of Pharmacists in Humanitarian Assistance	2018	Vardanyan H , Mosegui GBG , Mir,a ES	Competencies	https://pubmed.ncbi.nlm.nih.gov/29699595/	To evidence the skill-specific, comprehensive core competencies that pharmacists must demonstrate working in humanitarian interventions.
Interprofessional education in the US military: harnessing simulation for team readiness	2021	Varpio L, Bader Larsen K, Hamwey M, Semelrath K, , Paradis E	Simulation	https://pubmed.ncbi.nlm.nih.gov/32069123/	To investigate military interprofessional education (MIPE).
Development of a Course on Complex Humanitarian Emergencies: Preparation for the Impact of Climate Change	2017	Williams H , Downes E	Course	https://pubmed.ncbi.nlm.nih.gov/28960808/	To describe a novel course for nursing students interested in practice within the confines of CHEs and natural disasters.
Comprehensive Medical Support in Complex Emergencies (CMSCE): pilot course review	2022	Quinn, J. M., Jigar, T., Reinwald, M., Annan, P. S. T., Aapore, T., Wilson, J. M., Bourdeaux, M. E., Ulrichs, T., Bricknell, M. C., Moore, A., Goebbels, S., & Haggenmiller, C.	Course	https://doi.org/10.1186/s12992-022-00809-5	To describe of the process in designing and delivering an interdisciplinary course for providers and decision makers responding to complex emergencies.
